# Supplementary material for: Preliminary study on the protective effect of remazolam against sepsis-induced acute respiratory distress syndrome (ARDS)
Source: PeerJ. 2024 Apr 18;12:e17205. doi: 10.7717/peerj.17205 (PMC11032653; doi:10.7717/peerj.17205)
Supplement: Supplemental Information 2 [file peerj-12-17205-s002.zip]

Archive with 2 entries (2 files):
- Figure 4 uncroped 2.jpg
- Figure 4 uncroped 1.jpg
